# Supplementary material for: Chemistry of Hydroxypropyl Cellulose Oxidized by Two Selective Oxidants
Source: Polymers (Basel). 2023 Sep 28;15(19):3930. doi: 10.3390/polym15193930 (PMC10574994; doi:10.3390/polym15193930)
Supplement: Supplementary file 1 [file polymers-15-03930-s001.zip]

Archive with 1 entries (1 files):
- polymers-2611388-supplementary.pdf
